# Supplementary material for: High-Yield and Quantitative Purification Method for HIV Which Minimizes Forces Applied to Virions Utilized to Investigate Maturation of HIV-1 via Cryo-Electron Tomography
Source: Viruses. 2025 Mar 3;17(3):364. doi: 10.3390/v17030364 (PMC11945327; doi:10.3390/v17030364)
Supplement: Supplementary file 1 [file viruses-17-00364-s001.zip]

Archive with 1 entries (1 files):
- viruses-3467571-supplementary.pdf
